# Supplementary material for: Chaga Mushroom Triterpenoids Inhibit Dihydrofolate Reductase and Act Synergistically with Conventional Therapies in Breast Cancer
Source: Biomolecules. 2024 Nov 17;14(11):1454. doi: 10.3390/biom14111454 (PMC11591880; doi:10.3390/biom14111454)
Supplement: Supplementary file 1 [file biomolecules-14-01454-s001.zip]

Archive with 2 entries (2 files):
- biomolecules-3176010-original-images.pdf
- biomolecules-3176010-supplementary figures and tables.pdf
